# Supplementary material for: RPE-Directed Gene Therapy Improves Mitochondrial Function in Murine Dry AMD Models
Source: Int J Mol Sci. 2023 Feb 14;24(4):3847. doi: 10.3390/ijms24043847 (PMC9968062; doi:10.3390/ijms24043847)
Supplement: Supplementary file 1 [file ijms-24-03847-s001.zip]

Archive with 1 entries (1 files):
- ijms-2037934-supplementary.pdf
